# Supplementary material for: Health economic evaluation in orthotics and prosthetics: a systematic review protocol
Source: Syst Rev. 2019 Jun 27;8:152. doi: 10.1186/s13643-019-1066-9 (PMC6595622; doi:10.1186/s13643-019-1066-9)
Supplement: Supplementary file 2 — Data extraction template (XLSX 56 kb) [file 13643_2019_1066_MOESM2_ESM.xlsx]

## Sheet: 1 HEE extraction - appraisal
Study reference				Study overview												Interventions																							Methods and analysis									Results
																Alternatives - 1		Are the people receiving the intervention typical of the population?					Alternatives - 2		Are the people receiving the intervention typical of the population?					Alternatives - 3		Are the people receiving the intervention typical of the population?					All alternatives
Author	Year	Title	APPRAISAL STATUS	Aim as stated	Type of HEE	Study design	Research area	Type of O&P intervention	Setting/data source	Data source (citation) (model design)	Data source appraisal summary	Data source setting (model design)	Recruitment method	Inclusion	Summarise the study: provide context for data entry	Definition of Alt 1	Alt 1 (n)	Age (Mean ±SD years)	Sex (% male)	Cause of clinical presentation	Time since diagnosis (Mean ±SD years)	Other demographic data	Definition of Alt 2	Alt 2 (n)	Age (Mean ±SD years)	Sex (% male)	Cause of clinical presentation	Time since diagnosis (Mean ±SD years)	Other demographic data	Definition of Alt 3	Alt 3 (n)	Age (Mean ±SD years)	Sex (% male)	Cause of clinical presentation	Time since diagnosis (Mean ±SD years)	Other demographic data	Comorbidities reported	Sociodemographic details reported	Methods - benefit:	Method - cost:	Time horizon	Perspective	Data analysis	Discounting Methods	Peformed uncertainty analysis	Structural assumptions (model base studies)	Validation methods (model based studies)	Benefit Outcome	Cost Outcome
Hansson, E, Hagberg, K, Cawson, M, Brodtkorb, TH.	2018	Patients with unilateral transfemoral amputation treated with a percutaneous osseointegrated prosthesis: a cost-effectiveness analysis	Appraisal complete (LC)	To assess the cost-effectiveness of OI-prostheses compared with the use of routine S-prostheses for patients with a unilateral TFA treated with OPRA in Sweden	Cost-utility	Model-based	Transfemoral amputees	Osseointegration vs socket prosthesis	N/A	Benefit: Hagberg, 2014 (ref #6), Cost: Haggstrom, 2013 (ref #17) both conducted at Sahlgrenska Hospital, Sweden; centre for excellence in osseointegration	Hagberg, 2014 (ref #6): Generalisability: Country of origin across 3 countries therefore decreasing generalisability to the OI population in Sweden. Data exclusion: originally the study included 45 patients, but 6 were not followed for varying reasons, 3 of which was due to implant removal. These patients which experienced complications with the OI-prosthesis have been removed from the collection…	Cost data for medical/surgical treatment drawn from Hospital Records (Sahlgrenska Hospital, Sweden), cost data for prostheses drawn from Haggstrom 2013 (ref #17), benefit data drawn from studies based at Sahlgrenska Hospital, Sweden, Hagberg, 2014 (ref #6), transition probabilities informed by Branemark, 2014 (ref #7), Tillander 2010 (ref #12) and Hospital data	N/A	N/A	This is a cost-utility study using markov modelling. There are 2 interventions, being OI-prosthesis and S-prosthesis. Data drawn from Hospital records and studies based at the same hospital are used to determine transition probabilities within the model, including complications. Costs for the varying model states are determined using Hospital data and a study (ref #17) and SF-6D data is extracted…	Trans-femoral prosthesis using OI (OPRA) (OI-Prosthesis)	Benefit: Hagberg, 2014 (ref #6), Cost: Haggstrom, 2013 (ref #17) - See Tab 2 for source data	Benefit: Hagberg, 2014 (ref #6), Cost: Haggstrom, 2013 (ref #17)	Benefit: Hagberg, 2014 (ref #6), Cost: Haggstrom, 2013 (ref #17)	Benefit: Hagberg, 2014 (ref #6), Cost: Haggstrom, 2013 (ref #17)	Benefit: Hagberg, 2014 (ref #6), Cost: Haggstrom, 2013 (ref #17)	N/A	Trans-femoral prosthesis using traditional socket (S-Prosthesis)	Benefit: Hagberg, 2014 (ref #6), Cost: Haggstrom, 2013 (ref #17)	Benefit: Hagberg, 2014 (ref #6), Cost: Haggstrom, 2013 (ref #17)	Benefit: Hagberg, 2014 (ref #6), Cost: Haggstrom, 2013 (ref #17)	Benefit: Hagberg, 2014 (ref #6), Cost: Haggstrom, 2013 (ref #17)	Benefit: Hagberg, 2014 (ref #6), Cost: Haggstrom, 2013 (ref #17)	N/A	N/A	N/A	N/A	N/A	N/A	N/A	N/A	Benefit: Hagberg, 2014 (ref #6), Cost: Haggstrom, 2013 (ref #17)	Benefit: Hagberg, 2014 (ref #6), Cost: Haggstrom, 2013 (ref #17)	Utility data taken from the SF-36 and converted to SF-6D (Hagberg, 2014) (ref #6), with all participants answering the SF-36 before treatment started (i.e, with the S-Prosthesis, and prior to first OI surgery) and at one and two years after the second OI operation	Hospital statistics, Haggstrom, 2013 (ref #17)	20 years time horizon, 1 month cycle length	Health care payer	HEE reported as an ICER between the two arms	Not reported	One-way sensitivity analysis varying 27 parameters in the model; Probabilistic sensitivity analysis using 5000 Monte Carlo samples and probability distribution as recommended by Briggs et al	Testing of assumptions on time horizon, showing sensitivity to time	Verification of all data, diagnostic tests, review of calculations and programming	Utility (HR-QoL using SF-6D) results: S-prosthesis (0.653), OPRA 1 year (0.682), OPRA 2 year (0.692) (Hagberg, 2014) (6). The Physical Functioning, Physical Component Score, and SF-6D improved a mean of 24.1 ± 21.4 (P<.0001), 8.5 ± 9.7 (P<.0001), and 0.039 ± 0.11 (P=.007) points, respectively (NOT REPORTED IN THIS STUDY)	Total cost per patient: S-prosthesis €54,825, OI-prosthesis €78,417 (difference €23,592). Table V provides breakdown of costs, showing the cost of OI treatment (€24,697) as a substantial contributor to the higher total per patient costs for the OI-prosthesis alternative, however the costs for many parts of the treatment don't mirror those in Table IV (e.g., cost of OI treatment in Table V is €24,…
Janssen, KW, Hendricks, MRC, van Mechelen, W, Verhagen, E.	2014	The cost-effectiveness of measures to prevent recurrent ankle sprains	Appraisal review (MD)	To evaluate the cost-effectiveness of the separate and combined use of bracing and home-based NMT for the prevention of the recurrence of ankle sprains.	Cost-effectiveness	Within Study Analysis (trial)	Ankle sprain	Ankle braces	Investigation performed at the EMGO+ Institute for Health and Care Research, VU University Medical Centre, Amsterdam, the Netherlands. Unclear whether setting is reflective of typical treatment settings.	N/A	N/A	N/A	Convenience	1) sustained a lateral ankle sprain no longer than 2 months before inclusion, 2) received ankle sprain Tx acccording to usual care, 3) between 18 - 70 years of age, 4) actively participating in sports at least 1 h/wk, 5) sports physican confirmed eligibility via oral assessment of reported ankle sprain	This is a cost-effectivness study which is conducted in parallel with a RCT. After inclusion, participants were randomised to one of 3 competing alternatives; 1) NeuroMuscular Training, 2) Brace and 3) Combination of both (control); acknowledging that the duration of that treatment varied between conditions. The recurrence of ankle sprains and costs associated with each arm were measured monthly …	NeuroMuscular Training (NMT) program is 8 week home-based and unsupervised, including 3 sessions per week of maximum 30 minute duration using a balance board, exercise sheets and an instructional DVD. Program description previously published (Hupperets et.al., 2010)	107 (based on table 2, but differs to Table 3)	34 +/- 13	49	Ankle sprain	Less than 2 months		Brace, semi-rigid (Aircast, DJO) to be worn for all sporting activities for 12 months.	113 (based on table 2, but differs to Table 3)	35 +/- 12	44	Ankle sprain	Less than 2 months		Combination of NMT and Brace. Brace worn for all sporting activities during the 8 week period where NMT was also provide. Represents control, reported as usual preventative care and in line with evidence based guidelines.	120 (based on table 2, but differs to Table 3)	34 +/- 14	47	N/A (let's discuss as per prior Alt Tx 1)	N/A(let's discuss as per prior Alt Tx 1)		Greater than 3 sprains within past 5 years; Medically treated for inclusion sprain (%), Grade 1 inclusion sprain (%), >3 sprains in past 5 years (%)	Sports experience (mean years +/- SD), Higher Educated (%), Experience with preventative measures (Brace, tape, NMT %), Sports participation during follow up (mean hours/week +/- SD), Contact sport as main sport (%)	Recurrence of ankle sprain during follow up period (%). Self-reported all sudden inversions of the same ankle on a monthly basis. Reported recurrence of ankle sprain were reported using web-based ankle sprain registration form. Diagnosis validation by physician through assessment of the form and as needed, phone follow up.	Cost diary used to register all absence from work, school and other chores of life and all health care utilisation from the moment of injury to full recovery (not operationally defined)	12 months	Societal	HEE reported as costs per recurrent ankle sprain. The ICER is the incremental costs of either the NMT or brace group to prevent recurrence of ankle sprains in comparison with the combination group.	No discounting of costs or effects due to 12 month horizon	Non-parametric bootstrapping used to calculate 95% CI around mean costs and cost differences to account for skewed cost distributions. Uncertainty with the ICER shown in a cost-effectiveness plane, using non-parametric bootstrapping with 1000 replications.	N/A	N/A	During follow up: n = 69 recurrent ankle sprain, 29 (27%) NMT group, 17 (15%) Brace group, 23 (19%) Combination group. After 12 months: no significant difference in the recurrence Injury Incidence Densities (IID) of ankle sprains in comparison to the combination group.	Combination group €163.60 +/- €60.04, Brace group €87.44 +/- €141.22, NMT group €135.26 +/- €156.55
[truncated: 51 more columns]

## Sheet: 1a Drop-down List_HEE
Cost-effectiveness	Model-based	Random	TF amputation		Yes	Societal	Osseointegration vs socket prosthesis	Appraisal complete (LC)	Yes	Transfemoral amputees
Cost-utility	Within Study Analysis (trial)	Purposive	TT amputation		No	Health care payer	Prosthetic knee units	Complete - HELP required	No	Ankle sprain
Cost benefit	Unable to determine	Convenience	Plantarfascitis		Partial	Patient	Foot orthoses	Appraisal review (MD)	Not applicable
Cost minimisation	HELP?	N/A	Arthritis		Unclear	Not stated	Ankle braces	Expert review (AS)	HELP?
Cost consequence		Unable to determine	Previous ankle sprain		Not reported	HELP?		Reviews collated (LC)
Unable to determine		HELP?	Not reported		Not applicable			COMPLETE
HELP?					HELP?			Query with authors
								Awaiting author reply
								EXCLUDE

## Sheet: 2 Clinical studies - appraisal
Study reference							Study overview: summarise the study aims and methodology							Demographic data: summarise the study population							Results: summarise participant demographics and result data relevant to the HEE		Study appraisal: appraise the study as a data source for the HEE
HEE Publication	Reference number	Author	Year	Title	Publication	Type of data used	Aim	Study design	Clinical area	Setting	Recruitment method	Inclusion criteria	Summarise the study: provide context for data entry	Group 1 description and (n)	Group 2 description and (n)	Age (Mean ±SD years)	Sex (% male)	Cause of amputation / condition	Time since amputation / diagnosis (Mean ±SD years)	Other relevant demographic data	Summarise and comment on participant demographics across all studies	Summary of relevant result
Hansson, 2018.	Ref #6	Hagberg K, Hansson E, Branemark, R	2014	Outcome of percutaneous osseointegrated prostheses for patients with unilateral transfemoral amputation at two-year follow-up. (OPRA Study)	Arch Phys Med Rehabil; 95:2120-2127	Outcomes for Osseointegration and S-prosthesis treatment	To report outcomes regarding general and specific physical HRQoL of treatment with OI prostheses	Prospective Case-Control	Osseointegration	Sahlgrenska Hospital, Sweden	Convenience	TF amputee, current problems with S-prosthesis, full skeletal maturity, normal skeletal anatomy, medically suitable for surgery, likely to comply with treatment and follow up requirements	An observational study of TF amputees undergoing OI treatment using OPRA and subsequent prosthetic fitting. Results are reported over a 2 year period post second stage surgical procedure between 1999 and 2007. Prior to stage one surgery and then at 12 months and 24 months the SF-36 was administered (as well as other tests not relevant to the HEE).	Baseline n = 35, unilateral TFA prior to OI treatment/surgery	2yr follow-up n = 39, unilateral TFA 2 years post OI treatment/surgery	44 years ±12.4 years	Male 44%	Trauma (59%), Tumour (28%), Other (13%)	Not reported	Country of residence: Sweden (54%), Spain (15%), Norway (31%)	All three studies conducted at Sahlgrenska Hospital, Sweden. Participants across all studies are predominately from Sweden, Spain and Norway. Haggstrom (cost data) has a higher percentage of males (83%) in the cost analysis component and a higher mean age. Branemark (transition probabilities) has a younger mean age and lower time since amputation. Trauma is the dominant cause of amputation. Overa…	Results used to inform benefit data: Baseline SF-6D .653 ± .095, 2 year follow-up SF-6D .692 ± .108 (p = .007)	Generalisability: Country of origin across 3 countries therefore decreasing generalisability to the OI population in Sweden. Query whether SF-36 was completed in the patients native language.Data exclusion: originally the study included 45 patients, but 6 were not followed for varying reasons, 3 of which was due to implant removal. These patients which experienced complications have been removed …
	Ref #17	Haggstrom EE, Hansson E, Hagberg K	2013	Comparison of prosthetic costs and service between osseointegrated and conventional suspended transfemoral prostheses	Prosthet Orthot Int; 37:152-160	Costs for Osseointegration and S-prosthesis prosthetic services	To investigate differences in prosthetic costs and service of osseointegrated prostheses compared to socket suspended prostheses	Retrospective cost analysis	Osseointegration	Sahlgrenska Hospital, Sweden	Convenience	Unilateral TF amputee, at least 1.5 years since amputation, fitted with S-prosthesis and/or OI-prosthesis. For the survey the patients were purposively sampled to ensure it included those with extra difficulty using the S-prosthesis. Exclusion - amputation due to diabetes and/or arthrosclerosis.	This study usee 2 different methods to determine the costs of OI and S-prostheses. The first method is a prosthetic cost analysis using a group of patients who received all S-prosthesis (n = 36) or OI-prosthesis (n=20) at a single workshop between 1993 and 2008. The second method is a mailed self-report survey to a larger cohort of patients who had visited a prosthetist between 1999 to 2009 (n = …	COST ANALYSIS (Table I): n=36 socket suspended prostheses SURVEY (Table II): n=71 socket suspended prosthesis	COST ANALYSIS (Table I): n=20 osseointegrated prostheses, n=6 both kinds of prostheses SURVEY (Table II): n=46 sub-group of patients also answering questions on OI-prostheses	COST ANALYSIS (Table I): S-prosthesis 51.3yrs ± 9.3, OI-prosthesis 56.6yrs ± 11.7 SURVEY (Table II): S-prosthesis 52.3yrs ± 12.3, OI-prosthesis 53.0yrs ± 13.0	COST ANALYSIS (Table I): S-prosthesis, male (83%), OI-prosthesis (55%) SURVEY (Table II): S-prosthesis, male (69%), OI-prosthesis (59%)	COST ANALYSIS (Table I): S-Prosthesis, trauma (75%), tumour (19%), other (6%). OI-prosthesis, trauma (65%), tumour (25%), other (10%) SURVEY (Table II): S-Prosthesis, trauma (66%), tumour (23%), other (11%). OI-prosthesis, trauma (59%), tumour (12%), other (7%)	COST ANALYSIS (Table I): S-prosthesis 25.7yrs ± 13.1, OI-prosthesis 23.2yrs ± 13.5 SURVEY (Table II): S-prosthesis 20.7yrs ± 14.6, OI-prosthesis 21.8yrs ± 13.5	Country of residence: SURVEY: Sweden (74%), Norway (26%)		All costs at price level in 2009. COST ANALYSIS (Table I): Number of visits/year to wokshop: S-prosthesis 7.2 ± 4.2, OI-prosthesis 3.1 ± 1.5; Total mean prosthetic mean cost/year with prostheses: S-prosthesis EURO3,672 ± 2259, OI-prosthesis EURO3,149 ± 1682 SURVEY (Table II): Recall no visits/year to workshop: S-prosthesis 9.2 ± 8.4, OI-prosthesis 3.4 ± 5.4	Invalid methods: Sub-group (n = 14 S-prosthesis and n = 8 OI prosthesis) of the Cost Analysis used to determine the cost to produce a new prosthesis to create an average cost to manufacture - and therefore the costings appear to be an estimate based on this sub-group result. The Cost Analysis also included price level ranking for the knee units costs rather than the use of actual data, therefore …
	Ref #7	Branemark R, Berlin O, Hagberg K, et al.	2014	A novel osseointegrated percutaneous prosthetic system for the treatment of patients with transfemoral amputation: A prospective study of 51 patients (OPRA Study)	Bone Joint J; 96-B:106-113	Transition probabilities for surgical/medical Osseointegration treatment	Report the results of a two-year follow-up of 51 consecutive patients	Prospective Case-Control	Osseointegration	Sahlgrenska Hospital, Sweden	Convenience	TF amputee, current problems with S-prosthesis, full skeletal maturity, normal skeletal anatomy, medically suitable for surgery, likely to comply with treatment and follow up requirements	An observational study of TF amputees undergoing OI treatment using OPRA and subsequent prosthetic fitting. Results are reported over a 2 year period post second stage surgical procedure between 1999 and 2007. Patients are followed-up prior to stage one surgery and then at 12 months and 24 months (follow-up included a range of tests not relevant to the HEE). The outcomes following the OI surgery …	n = 51 bilateral and unilateral TFA prior to OI treatment/surgery		32 years (range 13 - 64), SD not provided	Male 55%	Trauma (65%), Tumour (24%), Other (12%)	12 years (range 1 - 42), SD not provided. Time from amputation to surgery 1	Country of residence: Sweden (49%), Spain (22%), Norway (27%), UK (2%)		Results used to inform transition probabilities: 48/51 patients (52 TFAs) followed for 2 years, 3/51 withdrawn due to non-OI reasons, 3/51 withdrawn due to implant removal - 2 were at 1.3 and 1.7 years after the second surgery, another experienced pain and loosening and diagnosed 4 months after study conclusion (not captured in study results), 48 occasions of superficial infections in 28 patients…	Selection bias: inclusion criteria included current or expected problems with S-prosthesis (42/51) using conventional S-prosthesis on entry to study). Generalisability: Country of origin across 4 countries therefore decreasing generalisability to the OI population in Sweden. Time horizon implications: study shows complications occuring with implant loosening immediately prior and immediately afte…

## Sheet: 2a Drop-down List_clin studies
RCT	Random
Prospective Case-Control	Purposive
Observational	Convenience
Retrospective cost analysis	N/A
	Unable to determine
	HELP?
